# Supplementary material for: A Phase-Based, Multidisciplinary Enhanced Recovery Pathway for Bariatric Procedures: The EUropean PErioperative MEdical Networking (EUPEMEN) Collaborative for Obesity Surgery
Source: J Clin Med. 2026 Feb 24;15(5):1706. doi: 10.3390/jcm15051706 (PMC12985827; doi:10.3390/jcm15051706)
Supplement: Supplementary file 1 [file jcm-15-01706-s001.zip]

Archive with 1 entries (1 files):
- jcm-4130880-supplementary.pdf
